# Supplementary material for: A Hybrid RSM-ANN-GA Approach on Optimization of Ultrasound-Assisted Extraction Conditions for Bioactive Component-Rich Stevia rebaudiana (Bertoni) Leaves Extract
Source: Foods. 2022 Mar 20;11(6):883. doi: 10.3390/foods11060883 (PMC8950805; doi:10.3390/foods11060883)
Supplement: Supplementary file 1 [file foods-11-00883-s001.zip]

Archive with 1 entries (1 files):
- foods-1620766-supplementary.pdf
